# Supplementary material for: Chemical reaction-mediated covalent localization of bacteria
Source: Nat Commun. 2022 Dec 17;13:7808. doi: 10.1038/s41467-022-35579-6 (PMC9759558; doi:10.1038/s41467-022-35579-6)
Supplement: Supplementary file 4 — Source Data [file 41467_2022_35579_MOESM4_ESM.xlsx]

## Sheet: Figure 2a
	0	60	90	120	150
	1.16667e+08	100000000	1.03333e+08	1.06667e+08	50000000
	1.06667e+08	7.33333e+07	7.66667e+07	80000000	5.33333e+07
	8.66667e+07	1.03333e+08	100000000	7.33333e+07	40000000

## Sheet: Figure 2b
	0	10	25	50	100	200	400
	30400000	25000000	27300000	2.54e+07	22900000	10000000	2e+06
	23000000	20800000	19100000	20200000	17900000	1.48e+07	2400000
	26200000	21000000	20400000	18000000	17400000	11800000	1500000

## Sheet: Figure 2c
	time	0				10				25				50				100				200				400
	0	0.102	0.107	0.102		0.107	0.107	0.106		0.105	0.112	0.111		0.107	0.112	0.11		0.103	0.104	0.105		0.109	0.107	0.107		0.104	0.11	0.104
	0.5	0.102	0.108	0.102		0.108	0.108	0.107		0.106	0.114	0.111		0.108	0.113	0.11		0.103	0.104	0.105		0.109	0.107	0.106		0.104	0.11	0.104
	1	0.106	0.113	0.106		0.112	0.113	0.111		0.111	0.117	0.115		0.111	0.115	0.113		0.104	0.105	0.107		0.109	0.107	0.106		0.104	0.11	0.104
	1.5	0.114	0.124	0.116		0.122	0.126	0.121		0.121	0.127	0.123		0.118	0.123	0.119		0.107	0.109	0.111		0.11	0.108	0.107		0.105	0.11	0.104
	2	0.132	0.148	0.137		0.145	0.154	0.142		0.142	0.151	0.144		0.135	0.141	0.134		0.113	0.118	0.119		0.113	0.11	0.109		0.104	0.109	0.104
	2.5	0.168	0.195	0.179		0.187	0.204	0.184		0.183	0.194	0.184		0.17	0.176	0.166		0.128	0.138	0.139		0.118	0.115	0.114		0.105	0.11	0.104
	3	0.222	0.257	0.239		0.24	0.27	0.242		0.239	0.255	0.241		0.22	0.228	0.216		0.156	0.174	0.175		0.131	0.126	0.125		0.105	0.11	0.104
	3.5	0.283	0.325	0.309		0.295	0.336	0.301		0.298	0.324	0.305		0.276	0.289	0.274		0.202	0.223	0.223		0.157	0.148	0.147		0.105	0.11	0.105
	4	0.348	0.392	0.383		0.356	0.404	0.362		0.353	0.4	0.374		0.337	0.354	0.341		0.256	0.277	0.276		0.197	0.184	0.181		0.105	0.111	0.105
	4.5	0.415	0.465	0.462		0.413	0.479	0.41		0.409	0.477	0.451		0.393	0.407	0.414		0.31	0.333	0.332		0.247	0.234	0.227		0.107	0.112	0.106
	5	0.481	0.553	0.519		0.475	0.55	0.481		0.473	0.538	0.526		0.449	0.47	0.486		0.366	0.394	0.385		0.302	0.289	0.282		0.109	0.114	0.108
	5.5	0.563	0.644	0.597		0.539	0.606	0.559		0.541	0.618	0.599		0.519	0.57	0.567		0.413	0.445	0.427		0.361	0.337	0.34		0.114	0.119	0.112
	6	0.649	0.725	0.692		0.63	0.674	0.639		0.613	0.678	0.681		0.605	0.663	0.656		0.48	0.517	0.496		0.432	0.401	0.392		0.124	0.132	0.121
	6.5	0.752	0.799	0.778		0.723	0.75	0.73		0.739	0.746	0.754		0.69	0.754	0.749		0.557	0.61	0.567		0.474	0.453	0.466		0.143	0.158	0.138
	7	0.836	0.9	0.888		0.805	0.824	0.821		0.799	0.829	0.841		0.769	0.84	0.858		0.635	0.679	0.636		0.545	0.507	0.517		0.179	0.207	0.171
	7.5	0.931	0.968	0.979		0.868	0.88	0.917		0.887	0.921	0.933		0.843	0.909	0.955		0.712	0.767	0.737		0.603	0.588	0.579		0.228	0.282	0.219
	8	0.999	1.022	1.025		0.924	0.929	0.947		0.935	0.967	0.999		0.895	0.962	1.014		0.807	0.865	0.848		0.671	0.722	0.684		0.276	0.369	0.27
	8.5	1.039	1.087	1.073		0.988	0.984	0.993		0.99	1.014	1.043		0.953	1.017	1.063		0.897	0.936	0.871		0.823	0.8	0.813		0.319	0.474	0.327
	9	1.08	1.127	1.118		1.024	1.04	1.055		1.034	1.062	1.091		1.009	1.08	1.081		0.966	0.993	0.925		0.908	0.896	0.92		0.379	0.59	0.383
	9.5	1.117	1.132	1.154		1.08	1.083	1.088		1.064	1.106	1.142		1.052	1.125	1.132		1.026	1.055	0.965		0.951	0.94	0.927		0.431	0.692	0.459
	10	1.156	1.148	1.166		1.119	1.127	1.122		1.1	1.148	1.18		1.054	1.162	1.169		1.065	1.1	1.011		0.976	0.965	0.933		0.492	0.769	0.554
	10.5	1.177	1.214	1.167		1.133	1.154	1.159		1.128	1.17	1.203		1.096	1.196	1.203		1.069	1.147	1.06		1	0.987	0.944		0.609	0.824	0.681
	11	1.192	1.193	1.154		1.16	1.184	1.186		1.159	1.206	1.234		1.135	1.227	1.234		1.072	1.212	1.099		1.022	1.004	0.959		0.713	0.878	0.83

## Sheet: Figure 2d
	0	10	25	50	100	200	400
	54933833	63844117	85903393	125000000	195000000	270861941	287830615
	56076922	71459831	95388799	133000000	203000000	279983699	298785031
	52760024	71935733	96341181	135000000	203000000	281125289	302044244

## Sheet: Figure 2e
	0	10	25
	-43.2	-45.2	-48.5
	-42.3	-45.2	-46.3
	-41.6	-44	-47.1
p value (compare to 0)		0.0153	0.0005
Graphs plotted and statistical calculations in Prism 8 version 8.0.1

## Sheet: Figure 2f
	PBS	EcN	EcN@SH
	77.8	3576	14996
	71	3158	13286
	75.5	3552	14373
p value (compare to EcN@SH)	<0.0001	<0.0001
Graphs plotted and statistical calculations in Prism 8 version 8.0.1

## Sheet: Figure 3b
	AKK	AKK@SH
	3001	10600
	3697	9730
	3102	10358
p value (compare to AKK)		<0.0001
Graphs plotted and statistical calculations in Prism 8 version 8.0.1

## Sheet: Figure 3d
		AKK				AKK@SH
	0	0.172	0.172	0.186		0.204	0.224	0.168
	0.5	0.166	0.171	0.174		0.166	0.195	0.164
	1	0.17	0.167	0.167		0.162	0.171	0.164
	1.5	0.17	0.167	0.165		0.161	0.17	0.166
	2	0.165	0.169	0.166		0.164	0.178	0.163
	2.5	0.164	0.174	0.166		0.162	0.174	0.16
	3	0.165	0.171	0.165		0.162	0.178	0.162
	3.5	0.166	0.165	0.163		0.162	0.172	0.161
	4	0.169	0.178	0.163		0.17	0.163	0.168
	4.5	0.17	0.172	0.163		0.17	0.164	0.161
	5	0.172	0.179	0.163		0.172	0.164	0.162
	5.5	0.169	0.165	0.165		0.163	0.163	0.161
	6	0.169	0.166	0.166		0.164	0.164	0.162
	6.5	0.166	0.168	0.171		0.167	0.164	0.173
	7	0.168	0.171	0.181		0.169	0.165	0.175
	7.5	0.172	0.181	0.223		0.195	0.168	0.192
	8	0.183	0.223	0.318		0.231	0.177	0.219
	8.5	0.217	0.311	0.426		0.318	0.196	0.323
	9	0.317	0.427	0.613		0.438	0.286	0.444
	9.5	0.428	0.617	0.788		0.613	0.374	0.609
	10	0.617	0.832	0.957		0.795	0.535	0.812
	10.5	0.815	0.98	1.075		0.961	0.732	0.984
	11	0.959	1.08	1.175		1.075	0.918	1.103
	11.5	1.069	1.163	1.264		1.161	1.049	1.186
	12	1.164	1.24	1.355		1.244	1.146	1.275

## Sheet: Figure 3f
	STM	STM@SH
	2236	7070
	1793	8002
	1813	8794
p value (compare to STM)		0.000317504
Graphs plotted and statistical calculations in Prism 8 version 8.0.1

## Sheet: Figure 3h
		STM				STM@SH
	0	0.099	0.099	0.097		0.104	0.096	0.105
	0.5	0.099	0.098	0.096		0.103	0.096	0.104
	1	0.099	0.098	0.096		0.103	0.095	0.105
	1.5	0.099	0.099	0.116		0.103	0.096	0.105
	2	0.102	0.101	0.122		0.105	0.098	0.107
	2.5	0.108	0.107	0.137		0.109	0.103	0.11
	3	0.122	0.122	0.163		0.121	0.114	0.122
	3.5	0.158	0.158	0.203		0.152	0.144	0.149
	4	0.216	0.219	0.211		0.206	0.196	0.202
	4.5	0.295	0.304	0.339		0.285	0.272	0.277
	5	0.395	0.407	0.421		0.386	0.366	0.373
	5.5	0.514	0.524	0.517		0.504	0.48	0.484
	6	0.572	0.57	0.566		0.574	0.557	0.561
	6.5	0.63	0.625	0.67		0.638	0.616	0.62
	7	0.694	0.678	0.666		0.703	0.684	0.682
	7.5	0.74	0.735	0.767		0.739	0.702	0.748
	8	0.825	0.806	0.805		0.85	0.818	0.863
	8.5	0.826	0.892	0.973		0.999	0.856	0.885
	9	0.919	0.974	0.875		0.977	0.936	0.892
	9.5	0.967	1.062	0.998		1.021	1.146	0.954
	10	1.008	1.112	0.998		1.022	1.064	1.092
	10.5	1.062	1.126	1.081		1.103	1.211	1.202
	11	1.141	1.138	1.229		1.146	1.25	1.066
	11.5	1.2	1.148	1.146		1.204	1.28	1.117
	12	1.216	1.167	1.197		1.234	1.291	1.139

[truncated: 40 more sheets: Figure 3j, Figure 3l, Figure 3n, Figure 3p, Figure 3r, Figure 3t, Figure 4b, Figure 4d, Figure 4f, Figure 4i, Figure 5c, Figure 5d, Figure 5f, Figure 5g, Figure 5j, Figure 5k, Figure 6b, Figure 6c, Figure 6e, Figure 6f …]
